# Supplementary material for: Neural progenitor–derived Apelin controls tip cell behavior and vascular patterning
Source: Sci Adv. 2024 Jul 5;10(27):eadk1174. doi: 10.1126/sciadv.adk1174 (PMC11225789; doi:10.1126/sciadv.adk1174)
Supplement: Supplementary file 2 — Movies S1 to S8 [file sciadv.adk1174_movies_s1_to_s8.zip]

Archive with 8 entries (8 files):
- adk1174_movie_s1.mp4
- adk1174_movie_s2.mp4
- adk1174_movie_s3.mp4
- adk1174_movie_s4.mp4
- adk1174_movie_s5.mp4
- adk1174_movie_s6.mp4
- adk1174_movie_s7.mp4
- adk1174_movie_s8.mp4
